# Supplementary material for: Gene Panel Tumor Testing in Ovarian Cancer Patients Significantly Increases the Yield of Clinically Actionable Germline Variants beyond BRCA1/BRCA2
Source: Cancers (Basel). 2020 Sep 30;12(10):2834. doi: 10.3390/cancers12102834 (PMC7650720; doi:10.3390/cancers12102834)
Supplement: Supplementary file 1 [file cancers-12-02834-s001.zip]

Archive with 1 entries (1 files):
- cancers-949393-supplementary.xlsx
