# Supplementary material for: Gene Panel Tumor Testing in Ovarian Cancer Patients Significantly Increases the Yield of Clinically Actionable Germline Variants beyond BRCA1/BRCA2
Source: Cancers (Basel). 2020 Sep 30;12(10):2834. doi: 10.3390/cancers12102834 (PMC7650720; doi:10.3390/cancers12102834)
Supplement: Supplementary file 1 [file cancers-12-02834-s001.zip › cancers-949393-supplementary.xlsx]

## Sheet: Table S1
Table S1 - BRCA1 and BRCA2 germline variants concordance between BRCA1/BRCA2 panel and tumor testing using a customized gene panel
Patient ID	Gene	BRCA Tumor MASTR™ Plus Dx		Custom NGS panel
		Variant	VAF	Variant	VAF
OC09	BRCA1	c.2037delinsCC	0.63	c.2037delinsCC	0.6
OC12	BRCA1	c.211A>G	0.84	c.211A>G	0.81
OC19	BRCA1	c.3331_3334del	0.87	c.3331_3334del	0.81
OC23	BRCA1	c.3817C>T	0.91	c.3817C>T	0.92
OC29	BRCA2	c.5073dup	0.78	c.5073dup	0.81
OC36	BRCA2	c.8036A>G	0.49	c.8036A>G	0.36
OC39	BRCA1	c.3331_3334del	0.76	c.3331_3334del	0.69
OC40	BRCA1	c.3331_3334del	0.71	c.3331_3334del	0.58
OC50	BRCA2	c.9364G>C	0.5	c.9364G>C	0.88
OC52	BRCA1	c.2037delinsCC	0.77	c.2037delinsCC	0.54
OC60	BRCA2	c.7975A>G	0.62	c.7975A>G	0.62
OC72	BRCA2	c.5073dup	0.46	c.5073dup	0.56
OC73	BRCA2	c.5073dup	0.78	c.5073dup	0.86
OC88	BRCA2	c.2T>G	0.9	c.2T>G	0.93
OC93	BRCA2	c.8488-1G>A	0.49	c.8488-1G>A	0.57
